# Supplementary material for: Nitric Oxide and Hydrogen Peroxide Signaling in Extractive Shiraia Fermentation by Triton X-100 for Hypocrellin A Production
Source: Int J Mol Sci. 2020 Jan 30;21(3):882. doi: 10.3390/ijms21030882 (PMC7037624; doi:10.3390/ijms21030882)
Supplement: Supplementary file 1 [file ijms-21-00882-s001.zip]

Archive with 1 entries (1 files):
- Electronic supplementary material  2020-1-8.pdf
